# Supplementary material for: Evaluation of the Strontium Isotope Ratios in Soil–Plant–Fruit: A Comprehensive Study on Vignola Cherry (Ciliegia di Vignola PGI)
Source: Foods. 2025 Apr 24;14(9):1492. doi: 10.3390/foods14091492 (PMC12071364; doi:10.3390/foods14091492)
Supplement: Supplementary file 1 [file foods-14-01492-s001.zip]

Archive with 1 entries (1 files):
- foods-3593559-supplementary.pdf
